# Supplementary material for: Convergent validity of video-based observer rating of drowsiness, against subjective, behavioral, and physiological measures
Source: PLoS One. 2023 May 8;18(5):e0285557. doi: 10.1371/journal.pone.0285557 (PMC10166535; doi:10.1371/journal.pone.0285557)
Supplement: S1 File — The Excel file contains subject ID, sex, age, MEQ score, CES-D score, BMI, MSSQ-Short score, sleep duration before the experiment, and wake up time, for 17 participants. (XLSX) [file pone.0285557.s003.xlsx]

## Sheet: Demographic information
Subj_ID	Sex	Age	MEQ	CES_D	BMI	MSSQ_Short	Sleep_duration	Wake_up_time
Subj05	Female	24	56	9	21	1	05:50:00	05:30:00
Subj06	Female	25	52	8	20.9	11	04:40:00	04:50:00
Subj07	Male	22	57	8	22	4	06:40:00	05:20:00
Subj10	Male	28	56	13	23.8	9	05:30:00	05:50:00
Subj13	Male	20	58	11	23.9	3	06:53:00	05:57:00
Subj14	Female	24	58	9	20.8	0	05:50:00	06:20:00
Subj16	Female	21	49	9	20.1	3	05:20:00	06:50:00
Subj17	Female	29	57	14	22.8	4	07:00:00	06:50:00
Subj20	Male	21	47	11	19.1512	5	05:30:00	08:00:00
Subj21	Female	21	58	11	18.026	3	06:45:00	08:00:00
Subj22	Male	24	46	7	18.9292	0	06:20:00	06:50:00
Subj23	Male	20	48	9	21.0498	2	06:00:00	07:00:00
Subj24	Male	21	48	10	17.9592	2	04:25:00	04:30:00
Subj25	Male	23	48	11	20.7612	15	06:30:00	07:00:00
Subj26	Male	20	49	6	21.7993	0	05:30:00	07:30:00
Subj27	Female	26	49	7	21.7555	15	05:30:00	06:30:00
Subj29	Male	22	48	10	19.6623	0	06:20:00	06:00:00
