# Supplementary material for: Convergent validity of video-based observer rating of drowsiness, against subjective, behavioral, and physiological measures
Source: PLoS One. 2023 May 8;18(5):e0285557. doi: 10.1371/journal.pone.0285557 (PMC10166535; doi:10.1371/journal.pone.0285557)
Supplement: S2 File — The Excel file contains subject ID, session ID, trial ID, mean ORD, KSS, SDLP, PERCLOS, percentage of time occupied by SEM, mean EEG alpha power, and mean EEG theta power, for 408 trials (i.e., three trials in eight sessions of 17 participants each). (XLSX) [file pone.0285557.s004.xlsx]

## Sheet: Trial data
Subj_ID	Session_ID	Trial_ID	ORD	KSS	SDLP cm	PERCLOS %	SEM %	EEG_alpha μV^2	EEG_theta μV^2
Subj05	1	1	1.00556	6	33.5357	2.30099	0	33.5035	29.6914
Subj05	1	2	1.89444	8	53.6644	6.29986	1.30933	51.9925	42.2659
Subj05	1	3	2.18333	9	89.3575	9.44153	0.741998	60.4167	47.5273
Subj05	2	1	2.31111	9	79.6185	6.93409	1.72633	62.5955	52.8979
Subj05	2	2	2.77778	9	91.5721	10.8938	2.09499	62.3246	58.2485
Subj05	2	3	3.32222	9	116.089	18.8783	1.00233	72.5526	66.861
Subj05	3	1	2.56111	9	62.8836	13.0667	0.830997	63.4406	55.9544
Subj05	3	2	2.65	9	79.2648	10.9645	0.599998	63.7565	57.5644
Subj05	3	3	2.56667	9	68.1465	27.3536	0.427665	57.5624	59.2398
Subj05	4	1	2.92778	8	69.0472	10.3709	0.133333	66.7683	65.7015
Subj05	4	2	3.1	9	88.9163	20.6009	0.797331	70.0831	74.2098
Subj05	4	3	3.27778	9	92.7745	18.7005	0.706664	62.0737	66.5717
Subj05	5	1	2.73889	9	97.3795	10.5057	0	79.6496	75.8178
Subj05	5	2	3.53333	9	124.042	11.4766	0.804664	70.1778	74.2604
Subj05	5	3	3.31667	9	121.537	13.3225	1.58799	64.962	64.1902
Subj05	6	1	2.63333	8	67.2724	12.3438	0.622331	61.2704	62.7248
Subj05	6	2	2.93889	9	96.8751	12.204	0.370999	69.4288	62.5438
Subj05	6	3	2.62222	8	70.5928	9.82734	0.473665	71.8924	72.248
Subj05	7	1	1.82778	8	50.1365	7.17702	0.555665	60.1215	61.1843
Subj05	7	2	1.98333	8	75.6559	4.27766	0	51.9959	46.7925
Subj05	7	3	1.43889	7	33.7612	8.86016	0.0889997	52.1559	39.5499
Subj05	8	1	1.97222	7	56.2093	7.1607	0	57.1966	51.1706
Subj05	8	2	2.16667	7	46.2256	10.5485	0.272666	57.9505	57.7469
Subj05	8	3	1.88889	8	49.2872	10.2822	0.387332	66.9866	64.1335
Subj06	1	1	1.04444	6	39.3335	5.86027	0	5.26095	19.8282
Subj06	1	2	1.29444	6	55.1274	6.14409	1.49366	6.57609	20.3889
Subj06	1	3	1.65	6	100.726	7.21578	0.116333	6.07999	18.9759
Subj06	2	1	1.22222	4	49.352	7.0496	0	5.31772	19.7242
Subj06	2	2	2.63889	8	68.334	13.6166	3.70465	6.04267	23.3005
Subj06	2	3	2.77778	9	89.0093	19.4874	3.23032	5.62766	22.2057
Subj06	3	1	1.13889	3	41.1167	6.26079	0	6.29102	24.4985
Subj06	3	2	2.30556	6	70.4491	13.2055	1.18666	8.17368	33.032
Subj06	3	3	3.06111	9	93.658	22.7387	3.59632	8.19681	23.4213
Subj06	4	1	1.35	3	44.6917	8.00007	0.445665	6.39289	27.926
Subj06	4	2	2.18333	8	59.6182	9.64457	2.00333	7.15301	30.1238
Subj06	4	3	2.72222	9	91.1476	13.9172	3.45999	7.35563	22.8866
Subj06	5	1	1.93333	8	75.1114	12.2173	3.37466	5.40358	18.1135
Subj06	5	2	2.13889	8	85.0771	11.8987	2.01799	7.51949	29.5009
Subj06	5	3	2.35	9	100.78	12.5168	2.76199	6.06274	24.5484
Subj06	6	1	2.27778	7	96.2147	13.9257	2.34733	6.83206	29.5765
Subj06	6	2	2.84444	8	112.574	29.5426	5.98931	6.89875	25.0212
Subj06	6	3	1.96111	3	86.24	12.2552	4.26365	6.07821	19.6063
Subj06	7	1	1.75	3	52.102	8.85523	0.794997	5.15574	21.7792
Subj06	7	2	2.38889	6	87.4578	12.7221	2.13199	7.09482	28.3774
Subj06	7	3	1.96667	6	92.8091	9.81005	2.03099	6.86768	23.5679
Subj06	8	1	1.32222	1	40.2802	18.1167	0	5.52407	25.8789
Subj06	8	2	1.42778	1	55.6162	7.26435	0	6.25175	22.1434
Subj06	8	3	1.33333	1	47.9974	12.4992	0	5.02687	19.7474
Subj07	1	1	3.04444	8	81.9176	22.0155	0.981663	5.27476	9.49415
Subj07	1	2	3.00556	8	98.8688	19.5284	3.69332	5.87359	10.1409
Subj07	1	3	3.31667	9	118.315	27.4423	3.81065	4.88906	7.94842
Subj07	2	1	3.21111	8	96.3356	18.2048	3.79865	6.84877	10.5493
Subj07	2	2	3.76111	8	150.28	28.1485	5.85431	6.28389	12.6289
Subj07	2	3	3.31111	9	111.573	23.2594	2.18766	5.25224	9.07518
Subj07	3	1	3.25	8	113.459	32.7717	4.47765	5.68108	13.3542
Subj07	3	2	3.65556	8	183.928	40.8096	8.8343	7.06789	8.82965
Subj07	3	3	2.84444	6	111.882	27.1565	3.71699	12.0356	10.5903
Subj07	4	1	3.65556	8	200.854	36.9902	6.89064	8.73937	14.2937
Subj07	4	2	4.17778	8	267.529	46.0063	11.8996	7.51427	11.8993
Subj07	4	3	3.20556	7	129.637	40.3727	6.44698	7.91335	11.0735
Subj07	5	1	2.96667	8	119.68	27.889	8.6703	10.2204	12.7498
Subj07	5	2	3.27778	7	141.784	25.3315	11.187	9.63076	12.8208
Subj07	5	3	3.91667	8	206.701	39.6846	14.4936	9.70082	13.1584
Subj07	6	1	2.94444	7	140.888	27.6491	8.32531	6.76872	13.6565
Subj07	6	2	2.53889	5	115.507	35.3444	5.55098	11.7014	12.3378
Subj07	6	3	2.7	7	88.6286	25.8253	2.33833	6.74063	14.1755
Subj07	7	1	2.28889	7	80.8637	26.179	3.18166	6.01654	11.68
Subj07	7	2	3.18889	8	156.604	32.7925	8.89397	6.76018	13.5751
Subj07	7	3	2.86667	7	127.733	34.4179	5.12965	6.16751	11.7266
Subj07	8	1	2.8	8	137.976	55.6188	5.27765	5.86463	11.6688
Subj07	8	2	3.12778	7	164.916	44.4833	9.1233	7.1921	11.7583
Subj07	8	3	2.76667	7	118.455	49.5318	3.11432	5.31423	13.4357
Subj10	1	1	1.06667	3	27.0242	11.9165	0	3.73381	15.8979
Subj10	1	2	1.56111	4	34.3884	21.4448	0.303666	4.55541	17.1575
Subj10	1	3	1.88889	8	40.8185	24.789	1.97166	3.52018	16.2811
Subj10	2	1	2.58889	9	47.7618	28.7775	2.92666	4.01929	23.521
Subj10	2	2	3.5	9	106.681	39.5973	3.77632	5.76572	15.4096
Subj10	2	3	3.30556	9	106.126	32.1331	3.42699	5.14884	18.159
Subj10	3	1	2.15556	8	64.2789	23.8669	0.99333	3.4427	18.1567
Subj10	3	2	2.81111	8	73.6315	29.6851	3.42499	5.20069	16.198
Subj10	3	3	3.05556	9	118.689	31.6942	2.19099	4.94671	18.3955
Subj10	4	1	2.60556	8	92.0882	31.0427	2.85632	4.92853	21.2104
Subj10	4	2	3.40556	9	112.058	39.553	5.27465	3.24039	18.5883
Subj10	4	3	4.06667	9	163.954	47.3615	3.81932	6.34836	14.2623
Subj10	5	1	2.91667	9	119.276	35.7432	2.58732	5.22041	18.9279
Subj10	5	2	3.94444	9	185.872	50.0486	4.26499	5.69806	14.6545
Subj10	5	3	4.02222	9	165.476	52.1626	5.42698	6.80144	20.9438
Subj10	6	1	3.93333	9	178.623	50.0213	4.44765	6.95112	18.224
Subj10	6	2	4.05556	9	250.285	55.9821	6.67898	5.60206	13.7662
Subj10	6	3	4.57778	9	254.989	63.1067	6.45331	5.21648	13.5514
Subj10	7	1	1.15556	3	31.081	13.1665	0.216333	3.07224	9.92467
Subj10	7	2	1.13889	3	39.4473	15.7194	0	4.16251	15.8304
Subj10	7	3	1.38333	4	52.6056	20.2035	0	5.19935	14.5252
Subj10	8	1	2.33333	8	120.882	34.3924	0.928664	7.37359	16.9723
Subj10	8	2	3.48889	9	152.787	47.0886	2.84732	4.95268	16.932
Subj10	8	3	3.28333	9	164.811	44.0465	4.31465	4.44316	13.9438
Subj13	1	1	2.67222	6	72.9704	9.339	0.905997	8.5396	14.1755
Subj13	1	2	2.43333	8	72.898	8.23878	1.199	8.91032	17.7268
Subj13	1	3	2.52222	8	55.8543	17.1156	2.20033	10.4499	13.8876
Subj13	2	1	1.3	7	42.7843	27.3446	5.43698	8.49416	21.234
Subj13	2	2	1.52778	6	39.3259	10.5655	0.882664	8.7736	17.719
Subj13	2	3	1.66111	5	41.3639	13.9212	0.173666	8.85803	28.5329
Subj13	3	1	1.66111	6	41.7902	12.0209	0.470332	13.8406	15.2482
Subj13	3	2	2.36667	8	58.5531	17.1773	0.975997	15.3471	20.5752
Subj13	3	3	2.77222	8	99.4198	23.0361	2.68999	11.2051	18.1454
Subj13	4	1	4.71111	9	322.55	46.3124	4.38499	16.3471	23.5698
Subj13	4	2	4.76667	9	328.273	42.6519	5.26632	13.0114	24.139
Subj13	4	3	4.28333	9	244.662	26.2522	3.75865	14.9646	15.708
Subj13	5	1	2.14444	8	48.5935	5.52207	0.343666	10.1948	14.9517
Subj13	5	2	1.81667	8	42.3216	9.66688	1.069	7.06637	21.8774
Subj13	5	3	1.82222	8	41.9921	13.8816	0.631665	7.84136	12.308
Subj13	6	1	1.51111	7	53.7276	7.16643	0.598665	8.31266	12.1831
Subj13	6	2	1.92778	8	55.0475	16.3937	0.445999	9.09481	15.7552
Subj13	6	3	1.78889	7	46.9831	10.6382	0.517332	8.46769	13.4157
Subj13	7	1	1.43333	1	38.2023	8.05002	0.366665	8.77006	12.7148
Subj13	7	2	1.40556	1	43.7688	8.26176	0.433665	7.15209	17.6986
Subj13	7	3	1.48889	1	42.1005	8.5889	0	10.0678	13.1782
Subj13	8	1	1.12222	2	42.8823	7.14902	0.0816664	9.27069	13.0861
Subj13	8	2	1.36111	4	47.7197	8.62035	0.241333	10.2594	16.433
Subj13	8	3	1.4	5	35.8908	8.62035	0	6.83948	19.5871
Subj14	1	1	1.00556	4	41.9268	7.29818	1.69366	4.98871	23.9202
Subj14	1	2	1.72222	8	50.7019	12.0505	1.17633	6.24872	23.8158
Subj14	1	3	2.42778	9	79.8701	19.9393	1.393	6.33903	22.9587
Subj14	2	1	2.65556	9	153.591	16.6096	1.216	6.8999	19.6987
Subj14	2	2	3.93889	9	176.221	37.2706	3.83932	9.35106	23.6677
Subj14	2	3	2.90556	9	157.794	25.2001	4.16732	8.56269	20.9459
Subj14	3	1	3.49444	9	258.655	43.555	4.76898	7.35285	24.332
Subj14	3	2	3.66667	9	213.061	41.3622	2.39799	8.03009	19.1583
Subj14	3	3	3.98333	9	275.737	49.627	2.87066	8.10128	23.1188
Subj14	4	1	3.19444	9	175.8	28.4048	1.207	7.88428	18.3649
Subj14	4	2	4.61667	9	361.73	64.9983	2.07433	9.20687	27.0722
Subj14	4	3	4.82778	9	399.913	81.395	1.07033	11.1584	39.4011
Subj14	5	1	4.43889	9	348.943	62.4207	2.64932	10.183	30.3906
Subj14	5	2	4.81667	9	441.217	90.1095	0	16.1193	53.229
Subj14	5	3	4.83889	9	436.502	76.8176	0.419332	12.8043	41.5814
Subj14	6	1	1.47222	3	44.2731	10.4319	1.229	3.90527	18.7268
Subj14	6	2	2.07222	3	64.8737	11.4267	2.56832	5.42429	21.9814
Subj14	6	3	3.20556	8	150.38	26.4756	6.54298	6.623	18.7276
Subj14	7	1	1.08889	3	40.964	7.91252	0.0999997	3.96905	21.236
Subj14	7	2	1.49444	2	59.1479	12.7709	1.53599	4.44297	20.4914
Subj14	7	3	2.42222	6	80.4188	15.3691	2.70832	6.93453	22.6184
Subj14	8	1	3.23889	9	173.167	22.8204	3.08332	7.119	19.7817
Subj14	8	2	4.48889	9	289.612	59.7998	2.24433	6.81007	22.8653
Subj14	8	3	3.04444	9	326.894	50.319	1.09433	8.09556	38.0675
Subj16	1	1	1.12778	3	22.5209	7.37042	0	10.1923	22.5916
Subj16	1	2	1.52222	3	32.418	9.8981	0.108	10.734	23.6592
Subj16	1	3	1.2	5	34.23	10.1325	0.211333	11.4151	22.5138
Subj16	2	1	1.5	6	36.9505	8.79351	0	13.9068	22.722
Subj16	2	2	1.86667	6	37.7502	7.44383	0	16.7848	26.2388
Subj16	2	3	2.25556	7	44.746	11.0494	0.202666	25.8619	40.5045
Subj16	3	1	2.28889	8	57.0481	14.1872	1.33733	24.5527	51.8066
Subj16	3	2	2.75556	9	64.3026	19.7943	3.97332	31.2054	52.6795
Subj16	3	3	2.44444	9	55.6636	17.3266	1.394	29.5918	56.9691
Subj16	4	1	1.72778	3	39.61	7.63261	0.180333	22.4444	48.9446
Subj16	4	2	2.10556	5	55.9336	11.1384	1.68199	29.5732	68.7927
Subj16	4	3	2.51667	6	56.5974	12.5993	0.856664	35.6117	92.1654
Subj16	5	1	2.45	9	72.609	19.041	2.09399	31.3709	60.2349
Subj16	5	2	2.83333	9	127.178	26.9961	5.29665	32.0794	61.8294
Subj16	5	3	2.72222	9	128.07	28.0265	8.16864	35.1444	78.4918
Subj16	6	1	2.95	9	118.452	33.2767	7.23664	37.355	72.7109
Subj16	6	2	2.63889	9	130.306	27.3527	6.56264	26.3543	54.4489
Subj16	6	3	3.3	9	144.201	37.5104	8.8063	36.9857	88.8949
Subj16	7	1	2.92222	9	164.974	31.915	6.47765	33.0288	73.8485
Subj16	7	2	3.57222	9	202.902	42.9286	13.8796	33.6659	85.8915
Subj16	7	3	3.57778	9	256.09	46.3051	17.9526	32.7374	85.8081
Subj16	8	1	2.63333	9	115.644	23.6721	5.12132	32.5269	70.7741
Subj16	8	2	3.37778	9	138.368	34.4823	6.74398	32.4693	103.87
Subj16	8	3	2.98333	9	111.58	31.9855	5.62265	32.3926	80.0472
Subj17	1	1	1.23889	4	27.9783	2.6111	0	8.1111	12.4214
Subj17	1	2	1.37778	5	29.7347	4.29269	0	8.07128	14.1519
Subj17	1	3	1.45	6	25.9769	5.38258	0	8.66956	14.0253
Subj17	2	1	1.40556	6	26.0133	3.98862	0.530665	10.9647	14.436
Subj17	2	2	1.42778	6	30.3082	4.08716	0	10.3981	11.8823
Subj17	2	3	1.78889	8	42.9865	9.52492	0.620998	12.1915	16.206
Subj17	3	1	2.44444	8	49.3637	13.0209	0.204333	18.3018	23.0126
Subj17	3	2	1.91111	9	107.094	7.72221	0.172999	12.2991	16.2313
Subj17	3	3	2.32778	9	91.7004	23.9147	0.554998	14.6857	18.3745
Subj17	4	1	1.37778	6	42.9767	5.44831	0.126333	10.3029	16.8427
Subj17	4	2	2.31111	9	66.9612	11.5632	0.326666	20.278	24.8675
Subj17	4	3	3.05556	9	71.8425	22.9652	0.760331	24.5462	26.5023
Subj17	5	1	1.74444	9	43.0097	9.93884	0.623665	15.1634	19.9063
Subj17	5	2	2.24444	9	56.0222	15.8885	0.666331	19.0428	24.2433
Subj17	5	3	2.16111	9	82.1181	13.4992	0	15.3972	19.7737
Subj17	6	1	1.52778	8	49.2369	7.51626	0.334999	13.1975	18.7831
Subj17	6	2	3.68889	9	183.245	44.3196	0.870997	26.5439	39.6295
Subj17	6	3	3.40556	9	224.765	38.0482	1.03066	20.8409	32.5741
Subj17	7	1	1.32778	1	30.2649	29.8287	0	10.1219	14.1183
Subj17	7	2	1.33333	1	29.8105	71.033	0	9.90533	16.5484
Subj17	7	3	1.32778	1	29.8703	5.13057	0	10.03	17.8584
Subj17	8	1	1.25556	3	39.3445	2.36007	0	11.2544	16.2188
Subj17	8	2	1.33333	3	30.4018	4.82504	0	10.9931	18.7269
Subj17	8	3	1.33333	3	30.9018	5.89319	0	12.1446	19.2107
Subj20	1	1	1.78333	7	34.5862	4.94421	0	2.78128	5.85726
Subj20	1	2	2.85	8	44.8947	14.145	0	2.82745	6.25967
Subj20	1	3	3.41667	8	53.3848	24.1323	0.089333	2.64541	6.92348
Subj20	2	1	3.98333	9	66.3721	63.3418	0	3.23901	6.81137
Subj20	2	2	3.81667	9	78.7628	52.1327	0	3.67686	7.84999
Subj20	2	3	4.42778	9	108.636	65.6654	1.57833	3.45769	6.80922
Subj20	3	1	3.42778	9	109.902	36.1478	2.23366	4.71589	8.02739
Subj20	3	2	4.45	9	182.194	40.6789	1.75233	4.17099	7.38942
Subj20	3	3	4.93889	9	309.387	52.7893	3.60865	5.14746	9.61222
Subj20	4	1	2.84444	9	76.6216	34.828	0.305666	3.46697	7.33124
Subj20	4	2	3.97778	9	157.077	37.0043	1.60066	3.84098	8.51975
Subj20	4	3	3.92222	9	194.22	35.383	1.62499	3.32869	7.62297
Subj20	5	1	4.13333	9	191.949	37.4725	2.04199	3.61899	7.43274
Subj20	5	2	4.53889	9	236.492	44.0589	1.86299	3.36431	8.82388
Subj20	5	3	3.53333	8	189.228	33.3756	2.58566	3.10742	7.48474
Subj20	6	1	1.27778	4	37.0355	22.8431	0	2.95737	7.86064
Subj20	6	2	2.8	5	55.3238	33.7604	0.203999	2.77895	7.59596
Subj20	6	3	4.04444	7	110.371	56.1017	1.241	2.95508	9.37283
Subj20	7	1	3.78333	8	139.898	33.6497	2.09899	3.51866	7.76515
Subj20	7	2	3.53889	7	156.902	30.5331	3.31066	3.09057	7.38462
Subj20	7	3	3.59444	8	99.408	34.2322	2.23899	2.81857	8.09882
Subj20	8	1	2.56111	6	64.7529	18.7778	3.07099	2.64008	7.67193
Subj20	8	2	3.76667	7	171.457	32.5777	5.30165	2.98282	8.26121
Subj20	8	3	2.58889	5	74.2636	17.6599	0.690331	2.62661	6.77121
Subj21	1	1	2.36667	8	58.0034	16.4735	0	11.5041	13.3959
Subj21	1	2	3.08333	9	79.2384	29.2455	2.71766	16.5078	14.7592
Subj21	1	3	3.74444	9	129.985	36.1865	7.56731	17.5733	14.5055
Subj21	2	1	3.20556	9	129.355	30.129	6.91398	20.4227	14.2733
Subj21	2	2	4.73333	9	302.381	66.527	11.891	17.1736	14.8937
Subj21	2	3	4.12778	9	304.141	57.4909	6.03098	16.2085	13.9682
Subj21	3	1	2.38889	7	58.9721	25.0612	4.86798	16.7524	14.7021
Subj21	3	2	2.20556	6	58.402	20.272	1.05166	14.7161	14.7153
Subj21	3	3	2.44444	8	79.2323	22.0453	1.55499	13.3961	14.2394
Subj21	4	1	4.64444	8	344.327	82.4165	2.16799	11.5648	19.0374
Subj21	4	2	3.78333	8	341.665	65.6466	0.94833	13.6306	20.7252
Subj21	4	3	4.80556	9	391.102	73.3874	7.07231	12.0422	14.7048
Subj21	5	1	4.15	9	242.155	54.2783	3.65465	18.2788	14.8103
Subj21	5	2	4.66667	9	418.772	79.8145	4.01199	12.3219	16.8163
Subj21	5	3	4.05	9	341.167	54.5264	7.97864	13.5748	12.6516
Subj21	6	1	4.22222	8	333.225	58.4235	7.76897	13.5297	13.708
Subj21	6	2	3.50556	8	166.075	38.3824	6.17265	17.4471	13.8997
Subj21	6	3	3.96667	9	299.2	54.5041	6.44931	13.9031	14.8764
Subj21	7	1	1.11111	4	43.3542	10.8784	0	11.1528	15.2721
Subj21	7	2	1.15	3	43.3307	10.927	0	9.77198	15.2647
Subj21	7	3	1.21111	4	48.1766	12.5052	0.207666	11.5952	14.3365
Subj21	8	1	1.31667	3	50.5101	14.4173	0.801664	12.815	16.1881
Subj21	8	2	1.86667	5	45.7539	16.8216	1.202	12.9676	13.7723
Subj21	8	3	2.1	4	63.8491	18.3989	0.428665	13.0638	16.27
Subj22	1	1	1.02222	4	40.6009	2.09452	0.237999	4.61154	6.4777
Subj22	1	2	1.48333	6	38.5075	2.47695	0	3.69376	4.7607
Subj22	1	3	2.36111	7	43.1694	5.48269	0.430999	4.73937	5.6976
Subj22	2	1	1.67222	8	31.4312	8.41034	0	5.72661	5.27048
Subj22	2	2	1.92222	7	40.5511	7.07071	0	5.01733	5.92806
Subj22	2	3	1.67222	7	36.1441	7.58157	0.215333	5.22834	6.26561
Subj22	3	1	1.71111	4	34.2788	8.48162	1.16	4.33996	5.59793
Subj22	3	2	1.6	3	34.9342	7.02152	0.452998	6.14697	7.02693
Subj22	3	3	1.44444	2	33.1706	7.83884	1.457	5.41374	7.52802
Subj22	4	1	2.55	8	66.0353	12.7442	1.69099	7.40267	4.84981
Subj22	4	2	3.12778	9	89.4864	16.6225	2.20766	7.0427	6.68373
Subj22	4	3	4.2	9	180.184	37.1331	10.636	6.73549	6.29212
Subj22	5	1	1.65	3	30.9837	4.7725	0.471665	6.20119	7.27734
Subj22	5	2	1.97778	5	55.0814	4.42194	0.387999	6.12719	5.69692
Subj22	5	3	2.02222	4	41.9211	7.77265	1.75933	5.37813	5.24609
Subj22	6	1	2.17778	7	63.0401	7.44376	0.503998	6.29574	5.46452
Subj22	6	2	3.92778	9	248.488	35.933	11.2496	7.2231	5.70603
Subj22	6	3	3.13333	8	182.243	29.9103	9.39864	8.2675	6.40176
Subj22	7	1	1.57778	2	32.8255	7.01629	1.13866	6.93825	7.94887
Subj22	7	2	1.67778	2	54.5111	7.0829	1.21133	5.58355	6.05706
Subj22	7	3	1.58333	1	36.9661	6.6545	0.355665	5.3765	5.46502
Subj22	8	1	1.60556	1	32.4305	7.22072	1.04933	5.9453	6.02119
Subj22	8	2	1.43333	1	47.864	5.37154	1.02366	5.29602	5.56659
Subj22	8	3	1.49444	1	39.8295	6.61097	0.320666	5.40056	6.67069
Subj23	1	1	1.22222	5	24.1779	9.3509	0	8.74823	17.1042
Subj23	1	2	1.32778	6	27.4906	10.6241	0	12.8136	18.6792
Subj23	1	3	1.41111	8	26.0208	10.6074	0	14.5065	18.8068
Subj23	2	1	1.82222	9	34.7074	10.1232	0.0839997	17.0663	18.669
Subj23	2	2	1.70556	9	32.6276	25.3928	0.115	27.1119	20.4034
Subj23	2	3	1.41667	8	29.6222	38.8556	0.0896664	16.9414	16.7567
Subj23	3	1	1.86111	7	42.1296	9.53381	0.451332	20.5292	19.2283
Subj23	3	2	1.78889	8	43.078	10.7442	0.932664	24.6726	20.5003
Subj23	3	3	1.72778	8	42.8548	16.4476	0.302999	17.723	15.9853
Subj23	4	1	1.91667	8	46.0423	9.31688	0.987663	21.5333	19.1632
Subj23	4	2	1.88889	9	47.0753	23.1276	0.715664	24.8065	20.2496
Subj23	4	3	1.67222	8	54.3201	11.9766	0.650331	20.4737	18.6188
Subj23	5	1	2.16111	9	47.9338	11.9433	1.22133	27.947	19.7338
Subj23	5	2	1.87222	9	51.4762	10.8446	0.858997	25.539	17.6956
Subj23	5	3	1.53333	8	42.3149	10.911	0.85433	18.0604	18.6374
Subj23	6	1	1.33333	4	35.3434	14.9994	0.182333	17.7124	18.3447
Subj23	6	2	1.34444	4	31.0122	14.1113	0.253999	17.7814	15.0008
Subj23	6	3	1.31667	4	31.1855	14.9149	0.0839997	17.1452	17.6585
Subj23	7	1	1.32778	4	30.9081	9.22629	0	23.0652	19.7685
Subj23	7	2	1.38889	5	35.0728	9.55534	0.254666	16.3784	17.1903
Subj23	7	3	1.29444	5	44.6099	10.9048	0	17.3756	17.9849
Subj23	8	1	1.28333	5	32.8366	9.44934	0	16.8947	17.8618
Subj23	8	2	1.33333	5	32.2379	10.4768	0	19.1915	16.8825
Subj23	8	3	1.25	4	29.5291	10.4997	0	17.8657	15.9064
Subj24	1	1	1.19444	4	22.3481	7.22829	0.313666	6.12887	21.3598
Subj24	1	2	1.57222	6	27.4016	9.60956	0.436999	5.62063	21.5585
Subj24	1	3	2.25556	7	38.581	13.2542	1.04466	6.14577	22.1289
Subj24	2	1	1.53333	7	30.2186	6.89426	0.382332	6.1547	19.9541
Subj24	2	2	1.95	8	44.4172	12.7936	1.92699	6.23409	21.0764
Subj24	2	3	2.72778	9	81.9977	20.238	6.10631	7.3363	15.862
Subj24	3	1	2.1	8	76.8787	13.7382	4.38865	6.2028	18.5613
Subj24	3	2	2.37778	9	81.7766	18.4209	6.18798	6.57666	17.3262
Subj24	3	3	2.67778	9	88.5307	20.8824	5.48565	6.79241	18.7543
Subj24	4	1	1.61667	4	36.3698	12.6269	0.12	6.39492	18.0328
Subj24	4	2	1.91111	8	63.5236	27.5259	2.08399	5.70559	18.4975
Subj24	4	3	2.42778	8	83.2707	29.4769	2.90666	7.82716	22.7509
Subj24	5	1	2.81111	6	92.6135	24.7054	7.09464	6.49375	16.7886
Subj24	5	2	3.12222	9	165.858	30.5886	12.813	6.62551	15.2436
Subj24	5	3	3.10556	8	167.552	25.6376	10.169	6.49571	16.0066
Subj24	6	1	1.32778	6	28.5768	3.65513	0	4.94372	11.7561
Subj24	6	2	1.98889	6	44.2726	7.82167	1.91633	5.13842	13.4232
Subj24	6	3	2.33889	8	84.4037	14.7319	3.91599	6.29685	14.8
Subj24	7	1	1.22778	3	26.5068	19.7551	0.303999	5.05891	15.8094
Subj24	7	2	1.31667	3	26.5973	23.0434	0.105333	5.21775	16.699
Subj24	7	3	1.30556	3	32.2358	11.127	0.343332	5.02263	18.3205
Subj24	8	1	1.48889	3	26.9258	8.37146	0.116	5.33518	17.1541
Subj24	8	2	1.66111	3	36.4909	17.6548	0.120666	5.82311	18.4873
Subj24	8	3	1.88889	6	45.4816	12.8447	0.87033	5.60121	16.1862
Subj25	1	1	1.85	6	44.6189	6.89371	0	3.49082	8.15467
Subj25	1	2	2.16111	7	49.1089	9.44961	0	3.66492	9.31791
Subj25	1	3	2.24444	5	64.004	12.2646	0.227666	3.97005	9.48024
Subj25	2	1	2.11667	8	53.8866	12.422	0.415999	4.23049	9.22049
Subj25	2	2	2.60556	8	62.419	18.8677	0.446999	4.93989	11.0385
Subj25	2	3	2.57222	8	65.3862	20.5883	1.75666	4.201	9.65364
Subj25	3	1	1.99444	8	57.3779	11.315	1.03766	5.03318	12.7377
Subj25	3	2	2.60556	8	71.9893	11.7766	1.12533	4.78488	9.15978
Subj25	3	3	2.74444	7	67.2459	18.0613	1.284	4.4803	10.9303
Subj25	4	1	2.65	8	66.3133	28.2824	1.17366	5.03675	13.0337
Subj25	4	2	3.11667	9	70.3013	33.3595	1.64166	6.57996	12.008
Subj25	4	3	3.40556	8	69.1819	30.6199	2.42466	6.69579	14.7505
Subj25	5	1	2.97778	9	81.7188	23.7944	2.73199	6.08486	12.6859
Subj25	5	2	3.16111	9	84.991	32.2955	5.76231	5.13342	11.3281
Subj25	5	3	3.29444	9	92.6716	34.6212	5.05598	6.40905	16.6364
Subj25	6	1	2.76667	9	65.4848	20.1881	1.00666	5.29332	12.2521
Subj25	6	2	3.43889	9	92.9478	30.7992	6.78398	5.75193	11.2987
Subj25	6	3	3.22222	9	74.4337	40.7495	5.05132	5.83618	13.6053
Subj25	7	1	1.95556	6	57.4945	18.3483	0.94833	4.32623	9.93683
Subj25	7	2	2.63333	7	65.7896	21.0656	0.338332	4.01346	9.7044
Subj25	7	3	2.72222	6	52.2997	25.1559	0.91833	3.90854	9.7354
Subj25	8	1	2.90556	7	44.6842	25.9945	0	4.44707	13.4408
Subj25	8	2	2.66111	7	54.2259	30.4033	0.751331	4.04924	10.3736
Subj25	8	3	2.48333	3	54.1265	33.6173	0.474332	3.98542	11.7442
Subj26	1	1	1	4	38.3546	1.45541	0	12.1649	11.2409
Subj26	1	2	1.00556	4	42.9834	2.21632	0.0849997	13.6991	11.9561
Subj26	1	3	1.04444	6	38.7034	3.88299	0.102666	13.8273	12.2017
Subj26	2	1	1.05556	6	42.2995	2.90476	0	15.3543	11.2563
Subj26	2	2	1.33333	7	42.9521	7.99833	0.534998	17.8384	14.0381
Subj26	2	3	1.69444	8	67.4881	12.5004	1.67333	21.6039	14.9226
Subj26	3	1	1.4	8	44.9035	9.90992	0.96633	17.5539	14.309
Subj26	3	2	2.23889	8	60.0353	17.4596	3.69732	22.639	16.7967
Subj26	3	3	2.23889	9	71.4955	14.4283	3.25666	23.5236	17.6642
Subj26	4	1	1.78889	6	59.1344	9.59936	1.36733	15.9614	13.3432
Subj26	4	2	2.54444	7	72.6925	14.1834	4.56465	20.4349	16.2903
Subj26	4	3	3.11667	9	92.0156	15.7458	4.43399	23.3832	17.8058
Subj26	5	1	2.00556	7	66.7232	14.617	3.70132	21.0571	16.7979
Subj26	5	2	2.32778	8	85.487	19.594	5.45998	20.0706	16.2699
Subj26	5	3	2.99444	9	91.3213	21.6548	6.35165	21.8381	18.094
Subj26	6	1	1.70556	5	54.4701	10.4885	0.435665	17.7964	16.367
Subj26	6	2	1.97222	6	53.6184	12.6451	2.47999	16.8775	17.21
Subj26	6	3	2.14444	6	66.0919	17.8778	3.29166	21.1891	19.6148
Subj26	7	1	1.38333	3	38.5224	7.86615	0	14.0418	15.6737
Subj26	7	2	1.51111	3	46.3564	8.13414	0.838997	13.2802	14.8889
Subj26	7	3	1.53889	3	39.352	8.23934	0.952997	16.4521	15.9377
Subj26	8	1	1.52222	4	43.1887	8.01062	0.94933	15.6067	15.1437
Subj26	8	2	1.42778	4	38.8841	7.3163	0.209666	15.1288	15.4298
Subj26	8	3	1.53889	4	39.4423	8.0727	0.751664	15.6101	15.6409
Subj27	1	1	1.05	3	27.4582	9.20459	0	6.27245	16.651
Subj27	1	2	1.01111	3	29.5664	11.1055	0	5.95291	16.3279
Subj27	1	3	1.23333	4	35.8902	11.1819	0	6.21435	15.5665
Subj27	2	1	1.6	7	35.2173	13.3919	0	6.87667	14.8812
Subj27	2	2	1.59444	8	40.0256	12.8102	0	5.88854	13.2766
Subj27	2	3	1.34444	7	48.8171	12.2882	0.0936664	6.82318	13.1975
Subj27	3	1	1.62222	7	43.4799	16.0931	0	8.13273	12.915
Subj27	3	2	1.95	7	46.2556	13.6431	0.246666	6.16401	12.8195
Subj27	3	3	1.92222	8	43.541	16.4595	0	5.62319	11.6636
Subj27	4	1	1.6	5	41.271	18.7832	0.237999	7.18564	13.3997
Subj27	4	2	1.67222	6	51.1967	16.7133	0	11.3459	15.1936
Subj27	4	3	1.71111	7	49.8466	16.7605	0	7.81034	10.8748
Subj27	5	1	2.00556	8	41.8082	14.7824	0	8.68558	12.7955
Subj27	5	2	2.48889	9	53.2316	18.9767	0.174666	9.70535	14.9924
Subj27	5	3	2.32778	9	55.4644	20.6606	0.101	10.5224	15.4522
Subj27	6	1	1.98889	9	48.4414	17.3427	0	9.7298	15.1178
Subj27	6	2	2.68333	8	57.5017	22.7641	0.353999	9.8559	12.2308
Subj27	6	3	2.38333	9	51.6115	20.6374	0.639665	11.6173	16.2408
Subj27	7	1	1.12222	4	31.67	15.9105	0	6.06552	17.1769
Subj27	7	2	1.23333	5	34.7033	16.2718	0	7.63057	22.3664
Subj27	7	3	1.15	4	39.4609	17.4201	0.207666	6.80249	16.2564
Subj27	8	1	1.12222	6	39.2866	13.0161	0.0909997	9.09419	14.0168
Subj27	8	2	1.22222	4	44.7756	14.716	0	12.0448	12.9394
Subj27	8	3	1.25	5	52.6651	15.8816	0	8.56798	16.3643
Subj29	1	1	1	3	42.4265	4.2279	0	3.44947	8.60458
Subj29	1	2	1	3	45.3848	4.97797	0	3.91163	8.45768
Subj29	1	3	1.3	3	48.0219	4.54007	0	3.78075	8.38829
Subj29	2	1	1.45	6	39.374	4.79972	0.448999	3.93118	9.65579
Subj29	2	2	2.13889	7	52.9048	8.51642	0.333332	4.67194	9.06549
Subj29	2	3	2.94444	8	53.4754	15.1118	0.103	5.56184	9.94014
Subj29	3	1	2.24444	8	51.1555	8.46797	0	4.41916	9.39114
Subj29	3	2	2.55	9	54.5176	40.6468	0.122333	5.49321	9.0698
Subj29	3	3	3.19444	9	65.958	13.0675	0	6.32112	9.21171
Subj29	4	1	2.43889	9	56.1867	9.90579	0	5.01706	9.08797
Subj29	4	2	3.04444	9	66.44	14.9934	2.53332	4.9254	10.5725
Subj29	4	3	3.33333	9	97.6621	12.589	1.27433	4.69964	9.90012
Subj29	5	1	3.59444	9	112.659	16.7057	2.00133	5.79545	9.17841
Subj29	5	2	3.60556	9	120.291	17.3284	3.56932	5.99679	9.97221
Subj29	5	3	3.85	9	148.326	25.2088	6.08165	5.41538	10.1802
Subj29	6	1	3.28333	9	90.6137	19.8618	2.57299	6.40089	9.90785
Subj29	6	2	3.73889	9	151.366	30.4228	4.41932	5.86782	10.3926
Subj29	6	3	3.80556	9	168.044	28.9031	8.82797	5.72486	10.4899
Subj29	7	1	3.02778	7	104.635	11.6463	1.43866	5.84765	9.67572
Subj29	7	2	3.64444	7	122.132	16.6168	3.92432	6.25485	10.2913
Subj29	7	3	3.15	7	131.804	12.1155	4.55932	5.05761	10.9864
Subj29	8	1	2.86667	7	113.924	14.5072	2.01999	5.39574	10.2531
Subj29	8	2	3.01667	7	91.4742	27.8904	1.64499	5.39318	10.0006
Subj29	8	3	3.6	7	145.576	21.8789	5.13798	5.53735	10.4653
